# Supplementary material for: Cytochrome P450 Monooxygenase CYP139 Family Involved in the Synthesis of Secondary Metabolites in 824 Mycobacterial Species
Source: Int J Mol Sci. 2019 May 31;20(11):2690. doi: 10.3390/ijms20112690 (PMC6600245; doi:10.3390/ijms20112690)
Supplement: Supplementary file 1 [file ijms-20-02690-s001.zip › Supplementary Information/Supplementary Dataset 2.xlsx]

## Sheet: NTM
					#
					#
					#	Percent Identity Matrix - created by Clustal 2.1
					#
					#
							CYP139A_650873455_Mycobacterium	100.00	58.25	60.96	60.61	60.61	60.61	60.61	59.47	59.47	60.43
							CYP139A_2545768030_Mycobacterium	58.25	100.00	72.86	73.15	73.15	73.15	73.15	76.94	76.94	77.41
							CYP139A_2563569217_Mycobacterium	60.96	72.86	100.00	98.34	98.34	98.81	98.81	80.68	80.68	80.68
							CYP139A_2543277028_Mycobacterium	60.61	73.15	98.34	100.00	100.00	98.85	98.85	80.99	80.99	80.99
							CYP139A_2588629254_Mycobacterium	60.61	73.15	98.34	100.00	100.00	98.85	98.85	80.99	80.99	80.99
							CYP139A_641717750_Mycobacterium	60.61	73.15	98.81	98.85	98.85	100.00	99.54	81.46	81.46	81.46
							CYP139A_2546369014_Mycobacterium	60.61	73.15	98.81	98.85	98.85	99.54	100.00	81.46	81.46	81.46
							CYP139A_2587480388_Mycobacterium	59.47	76.94	80.68	80.99	80.99	81.46	81.46	100.00	100.00	94.37
							CYP139A_2563577345_Mycobacterium	59.47	76.94	80.68	80.99	80.99	81.46	81.46	100.00	100.00	94.37
							CYP139A_2567124714_Mycobacterium	60.43	77.41	80.68	80.99	80.99	81.46	81.46	94.37	94.37	100.00

## Sheet: MAC
				#
				#
				#	Percent Identity Matrix - created by Clustal 2.1
				#
				#
						CYP139A_2549393401_Mycobacterium	100.00	66.12	62.97	62.97	62.97	62.97	62.97	62.97	62.97	62.97	62.97	64.61	63.18	63.18	63.18	63.18	63.18	63.90	63.90	63.90	63.90	63.18	63.18	63.90	63.90	63.66	63.92	63.92	64.13	64.13	64.13	64.13	64.13	63.03
						CYP139A_2555481387_Mycobacterium	66.12	100.00	77.28	77.28	77.28	77.28	77.28	77.28	77.28	77.28	77.28	77.59	77.12	77.12	77.12	77.12	77.12	77.59	77.59	77.59	77.59	77.12	77.12	77.83	77.83	77.36	77.75	77.75	77.59	77.59	77.59	77.59	77.59	77.34
						CYP139A_2549383420_Mycobacterium	62.97	77.28	100.00	100.00	100.00	100.00	100.00	100.00	100.00	100.00	100.00	96.25	99.77	99.77	99.77	99.77	99.77	97.66	97.66	97.66	97.66	96.49	96.49	97.42	97.42	96.72	96.98	96.98	96.72	96.72	96.72	96.72	96.72	96.58
						CYP139A_2548547272_Mycobacterium	62.97	77.28	100.00	100.00	100.00	100.00	100.00	100.00	100.00	100.00	100.00	96.25	99.77	99.77	99.77	99.77	99.77	97.66	97.66	97.66	97.66	96.49	96.49	97.42	97.42	96.72	96.98	96.98	96.72	96.72	96.72	96.72	96.72	96.58
						CYP139A_2548535921_Mycobacterium	62.97	77.28	100.00	100.00	100.00	100.00	100.00	100.00	100.00	100.00	100.00	96.25	99.77	99.77	99.77	99.77	99.77	97.66	97.66	97.66	97.66	96.49	96.49	97.42	97.42	96.72	96.98	96.98	96.72	96.72	96.72	96.72	96.72	96.58
						CYP139A_2548530385_Mycobacterium	62.97	77.28	100.00	100.00	100.00	100.00	100.00	100.00	100.00	100.00	100.00	96.25	99.77	99.77	99.77	99.77	99.77	97.66	97.66	97.66	97.66	96.49	96.49	97.42	97.42	96.72	96.98	96.98	96.72	96.72	96.72	96.72	96.72	96.58
						CYP139A_2548515815_Mycobacterium	62.97	77.28	100.00	100.00	100.00	100.00	100.00	100.00	100.00	100.00	100.00	96.25	99.77	99.77	99.77	99.77	99.77	97.66	97.66	97.66	97.66	96.49	96.49	97.42	97.42	96.72	96.98	96.98	96.72	96.72	96.72	96.72	96.72	96.58
						CYP139A_2549377452_Mycobacterium	62.97	77.28	100.00	100.00	100.00	100.00	100.00	100.00	100.00	100.00	100.00	96.25	99.77	99.77	99.77	99.77	99.77	97.66	97.66	97.66	97.66	96.49	96.49	97.42	97.42	96.72	96.98	96.98	96.72	96.72	96.72	96.72	96.72	96.58
						CYP139A_2547368463_Mycobacterium	62.97	77.28	100.00	100.00	100.00	100.00	100.00	100.00	100.00	100.00	100.00	96.25	99.77	99.77	99.77	99.77	99.77	97.66	97.66	97.66	97.66	96.49	96.49	97.42	97.42	96.72	96.98	96.98	96.72	96.72	96.72	96.72	96.72	96.58
						CYP139A_2548578292_Mycobacterium	62.97	77.28	100.00	100.00	100.00	100.00	100.00	100.00	100.00	100.00	100.00	96.25	99.77	99.77	99.77	99.77	99.77	97.66	97.66	97.66	97.66	96.49	96.49	97.42	97.42	96.72	96.98	96.98	96.72	96.72	96.72	96.72	96.72	96.58
						CYP139A_2550738610_Mycobacterium	62.97	77.28	100.00	100.00	100.00	100.00	100.00	100.00	100.00	100.00	100.00	96.25	99.77	99.77	99.77	99.77	99.77	97.66	97.66	97.66	97.66	96.49	96.49	97.42	97.42	96.72	96.98	96.98	96.72	96.72	96.72	96.72	96.72	96.58
						CYP139A_2572767979_Mycobacterium	64.61	77.59	96.25	96.25	96.25	96.25	96.25	96.25	96.25	96.25	96.25	100.00	96.49	96.49	96.49	96.49	96.49	97.66	97.66	97.66	97.66	97.42	97.42	97.42	97.42	96.72	97.42	97.42	97.66	97.66	97.66	97.66	97.66	97.31
						CYP139A_2592485489_Mycobacterium	63.18	77.12	99.77	99.77	99.77	99.77	99.77	99.77	99.77	99.77	99.77	96.49	100.00	100.00	100.00	100.00	100.00	97.89	97.89	97.89	97.89	96.72	96.72	97.66	97.66	96.96	96.72	96.72	96.96	96.96	96.96	96.96	96.96	96.58
						CYP139A_2570865822_Mycobacterium	63.18	77.12	99.77	99.77	99.77	99.77	99.77	99.77	99.77	99.77	99.77	96.49	100.00	100.00	100.00	100.00	100.00	97.89	97.89	97.89	97.89	96.72	96.72	97.66	97.66	96.96	96.72	96.72	96.96	96.96	96.96	96.96	96.96	96.58
						CYP139A_637134331_Mycobacterium	63.18	77.12	99.77	99.77	99.77	99.77	99.77	99.77	99.77	99.77	99.77	96.49	100.00	100.00	100.00	100.00	100.00	97.89	97.89	97.89	97.89	96.72	96.72	97.66	97.66	96.96	96.72	96.72	96.96	96.96	96.96	96.96	96.96	96.58
						CYP139A_2555735619_Mycobacterium	63.18	77.12	99.77	99.77	99.77	99.77	99.77	99.77	99.77	99.77	99.77	96.49	100.00	100.00	100.00	100.00	100.00	97.89	97.89	97.89	97.89	96.72	96.72	97.66	97.66	96.96	96.72	96.72	96.96	96.96	96.96	96.96	96.96	96.58
						CYP139A_2543326887_Mycobacterium	63.18	77.12	99.77	99.77	99.77	99.77	99.77	99.77	99.77	99.77	99.77	96.49	100.00	100.00	100.00	100.00	100.00	97.89	97.89	97.89	97.89	96.72	96.72	97.66	97.66	96.96	96.72	96.72	96.96	96.96	96.96	96.96	96.96	96.58
						CYP139A_2580974538_Mycobacterium	63.90	77.59	97.66	97.66	97.66	97.66	97.66	97.66	97.66	97.66	97.66	97.66	97.89	97.89	97.89	97.89	97.89	100.00	100.00	100.00	100.00	97.89	97.89	97.89	97.89	97.19	97.42	97.42	97.66	97.66	97.66	97.66	97.66	97.31
						CYP139A_2580742569_Mycobacterium	63.90	77.59	97.66	97.66	97.66	97.66	97.66	97.66	97.66	97.66	97.66	97.66	97.89	97.89	97.89	97.89	97.89	100.00	100.00	100.00	100.00	97.89	97.89	97.89	97.89	97.19	97.42	97.42	97.66	97.66	97.66	97.66	97.66	97.31
						CYP139A_2582203743_Mycobacterium	63.90	77.59	97.66	97.66	97.66	97.66	97.66	97.66	97.66	97.66	97.66	97.66	97.89	97.89	97.89	97.89	97.89	100.00	100.00	100.00	100.00	97.89	97.89	97.89	97.89	97.19	97.42	97.42	97.66	97.66	97.66	97.66	97.66	97.31
						CYP139A_2576976958_Mycobacterium	63.90	77.59	97.66	97.66	97.66	97.66	97.66	97.66	97.66	97.66	97.66	97.66	97.89	97.89	97.89	97.89	97.89	100.00	100.00	100.00	100.00	97.89	97.89	97.89	97.89	97.19	97.42	97.42	97.66	97.66	97.66	97.66	97.66	97.31
						CYP139A_645425415_Mycobacterium	63.18	77.12	96.49	96.49	96.49	96.49	96.49	96.49	96.49	96.49	96.49	97.42	96.72	96.72	96.72	96.72	96.72	97.89	97.89	97.89	97.89	100.00	100.00	98.13	98.13	96.96	97.66	97.66	97.89	97.89	97.89	97.89	97.89	97.56
						CYP139A_2569618768_Mycobacterium	63.18	77.12	96.49	96.49	96.49	96.49	96.49	96.49	96.49	96.49	96.49	97.42	96.72	96.72	96.72	96.72	96.72	97.89	97.89	97.89	97.89	100.00	100.00	98.13	98.13	96.96	97.66	97.66	97.89	97.89	97.89	97.89	97.89	97.56
						CYP139A_2581913245_Mycobacterium	63.90	77.83	97.42	97.42	97.42	97.42	97.42	97.42	97.42	97.42	97.42	97.42	97.66	97.66	97.66	97.66	97.66	97.89	97.89	97.89	97.89	98.13	98.13	100.00	100.00	98.36	98.59	98.59	98.83	98.83	98.83	98.83	98.83	98.53
						CYP139A_2582181025_Mycobacterium	63.90	77.83	97.42	97.42	97.42	97.42	97.42	97.42	97.42	97.42	97.42	97.42	97.66	97.66	97.66	97.66	97.66	97.89	97.89	97.89	97.89	98.13	98.13	100.00	100.00	98.36	98.59	98.59	98.83	98.83	98.83	98.83	98.83	98.53
						CYP139A_2580783837_	63.66	77.36	96.72	96.72	96.72	96.72	96.72	96.72	96.72	96.72	96.72	96.72	96.96	96.96	96.96	96.96	96.96	97.19	97.19	97.19	97.19	96.96	96.96	98.36	98.36	100.00	98.36	98.36	98.59	98.59	98.59	98.59	98.59	98.29
						CYP139A_2549389164_Mycobacterium	63.92	77.75	96.98	96.98	96.98	96.98	96.98	96.98	96.98	96.98	96.98	97.42	96.72	96.72	96.72	96.72	96.72	97.42	97.42	97.42	97.42	97.66	97.66	98.59	98.59	98.36	100.00	100.00	99.77	99.77	99.77	99.77	99.77	99.76
						CYP139A_2581110378_Mycobacterium	63.92	77.75	96.98	96.98	96.98	96.98	96.98	96.98	96.98	96.98	96.98	97.42	96.72	96.72	96.72	96.72	96.72	97.42	97.42	97.42	97.42	97.66	97.66	98.59	98.59	98.36	100.00	100.00	99.77	99.77	99.77	99.77	99.77	99.76
						CYP139A_2580006443_	64.13	77.59	96.72	96.72	96.72	96.72	96.72	96.72	96.72	96.72	96.72	97.66	96.96	96.96	96.96	96.96	96.96	97.66	97.66	97.66	97.66	97.89	97.89	98.83	98.83	98.59	99.77	99.77	100.00	100.00	100.00	100.00	100.00	99.76
						CYP139A_2573433552_Mycobacterium	64.13	77.59	96.72	96.72	96.72	96.72	96.72	96.72	96.72	96.72	96.72	97.66	96.96	96.96	96.96	96.96	96.96	97.66	97.66	97.66	97.66	97.89	97.89	98.83	98.83	98.59	99.77	99.77	100.00	100.00	100.00	100.00	100.00	99.76
						CYP139A_639736419_Mycobacterium	64.13	77.59	96.72	96.72	96.72	96.72	96.72	96.72	96.72	96.72	96.72	97.66	96.96	96.96	96.96	96.96	96.96	97.66	97.66	97.66	97.66	97.89	97.89	98.83	98.83	98.59	99.77	99.77	100.00	100.00	100.00	100.00	100.00	99.76
						CYP139A_2582391300_Mycobacterium	64.13	77.59	96.72	96.72	96.72	96.72	96.72	96.72	96.72	96.72	96.72	97.66	96.96	96.96	96.96	96.96	96.96	97.66	97.66	97.66	97.66	97.89	97.89	98.83	98.83	98.59	99.77	99.77	100.00	100.00	100.00	100.00	100.00	99.76
						CYP139A_2581397788_Mycobacterium	64.13	77.59	96.72	96.72	96.72	96.72	96.72	96.72	96.72	96.72	96.72	97.66	96.96	96.96	96.96	96.96	96.96	97.66	97.66	97.66	97.66	97.89	97.89	98.83	98.83	98.59	99.77	99.77	100.00	100.00	100.00	100.00	100.00	99.76
						CYP139A_2567079276_Mycobacterium	63.03	77.34	96.58	96.58	96.58	96.58	96.58	96.58	96.58	96.58	96.58	97.31	96.58	96.58	96.58	96.58	96.58	97.31	97.31	97.31	97.31	97.56	97.56	98.53	98.53	98.29	99.76	99.76	99.76	99.76	99.76	99.76	99.76	100.00
